# Supplementary material for: Polysaccharides utilization in human gut bacterium Bacteroides thetaiotaomicron: comparative genomics reconstruction of metabolic and regulatory networks
Source: BMC Genomics. 2013 Dec 12;14:873. doi: 10.1186/1471-2164-14-873 (PMC3878776; doi:10.1186/1471-2164-14-873)
Supplement: Additional file 1 — HTCS and SusR-like proteins identified in B. thetaiotomicron genomes. Newly identified regulatory systems are indicated by bold italic font. 1” n/s ” is used for regulons that have not been studied in this work; 2The presence (+) or absence (−) of SusC/SusD pairs in the cognate PUL; 3Experimental data form the literature (for references, see the PMIDs column); 4Analysis of the cognate PUL genes functions provided in the current research. [file 1471-2164-14-873-S1.xls]

## Sheet: Additional file 1
HTCS and SusR-like proteins identified in B. thetaiotomicron genomes. Newly identified regulatory systems are indicated by bold italic font. 1 'n/s' is used for regulons that have not been studied in this work; 2 The presense (+) or absence (-) of SusC/SusD pairs in the cognate PUL; 3 Experimental data form the literature, for reference see the PMIDs column; 4 Analysis of the cognate PUL genes fu…
Regulon name in RegPrecise1	Locus Tag	SusCD2	Differential expression of cognate PUL3	In vitro binding3	Genome context4	PMIDs
HTCS regulators
n/s	BT0138	-	-	-	-
HTCS_Aga-1	BT0267	+	Arabinogalactan	-	Arabinogalactan utilization	22205877
HTCS_Ara-1	BT0366	+	Arabinan, Pectic galactan	Oligoarabinans	Arabinan utilization	22205877
n/s	BT0958	-	-	-	-
n/s	BT0981	-	Rhamnogalacturonans	-	Rhamnogalacturonan utilization	22205877
n/s	BT1635	+	-	-	GlcNAc polysaccharides utilization
n/s	BT1734	-	-	-	-
HTCS_Fru	BT1754	+	Fructose, Sucrose, Inulin, Levan	Fructose	Fructosides utilization	20603004
n/s	BT2391	+	-	-	-
HTCS_Man-1	BT2628	+	Alpha-mannan	-	Mannans utilization	22205877
HTCS_Ogl-1	BT2826	+	O-glycans	-	O-glycans utilization	22205877
n/s	BT2860	+	-	-	-
n/s	BT2897	+	-	-	Arabinans utilization
n/s	BT2923	-	-	-	-
n/s	BT2971	+	-	-	GlcNAc polysaccharides utilization
HTCS_Ara-2	BT3049	+	Arabinan	-	Arabinan utilization	22205877
n/s	BT3097	+	-	-	Arabinan utilization
n/s	BT3134	-	-	-	GlcNAc polysaccharides utilization
n/s	BT3172	+	Mannosides	-	-	16735464
HTCS_Man-2	BT3302	+	Alpha-mannan	-	Mannans utilization	22205877
HTCS_Hya	BT3334	+	Chondroitin sulfate, Hyaluronan, Dermatan sulfate	-	Chondroitin sulfate and hyaluronan utilization	22205877
n/s	BT3465	+	-	-	-
n/s	BT3678	+	Arabinan, Homogalacturonan, Arabinogalactan	-	Arabinan utilization
n/s	BT3738	-	-	-	Xylans utilization
HTCS_Man-3	BT3786	+	Alpha-mannan	-	Mannans utilization	22205877
n/s	BT3800	-	-	-	GlcNAc polysaccharides utilization
n/s	BT3951	-	-	-	-
n/s	BT3957	-	-	-	Mannans utilization
HTCS_Rgu-1	BT4111	+	Pectic galactan, Homogalacturonan, Rhamnogalacturonans	-	Rhamnogalacturonan utilization	22205877
HTCS_Rgu-1	BT4124	+	Pectic galactan, Homogalacturonan, Rhamnogalacturonans	-	Rhamnogalacturonan utilization
HTCS_Ogl-2	BT4137	+	O-glycans	-	O-glycans utilization
HTCS_Rgu-2	BT4178	+	Arabinan, Pectic galactan, Homogalacturonan, Rhamnogalacturonans	-	Rhamnogalacturonan utilization	22205877
HTCS_Rgu-2	BT4182	+	Arabinan, Pectic galactan, Homogalacturonan, Rhamnogalacturonans	-	Rhamnogalacturonan utilization
n/s	BT4236	-	-	-	-
HTCS_Hep	BT4663	+	Heparin	Heparin	Heparin utilization	22532667
HTCS_Pga	BT4673	+	Pectic galactan	-	Pectic galactan utilization	22205877
SusR-like regulators
SusR4	BT2160	-	-	-	-
SusR2	BT3091	+	-	-	Dextran utilization
SusR3	BT3309	+	-	-	-
SusR	BT3705	+	Pullulan	Maltose	Starch utilization	8955400
n/s	BT4069	-	-		-
