# Supplementary material for: Polysaccharides utilization in human gut bacterium Bacteroides thetaiotaomicron: comparative genomics reconstruction of metabolic and regulatory networks
Source: BMC Genomics. 2013 Dec 12;14:873. doi: 10.1186/1471-2164-14-873 (PMC3878776; doi:10.1186/1471-2164-14-873)
Supplement: Additional file 3 — Genes included in the reconstructed regulatory and metabolic networks in B. thetaiotaomicron. 1Subcellular localization of proteins (E—extracellular, O—outer membrane, P—periplasm, I—inner membrane, C—cytoplasm); 2Novel functional roles predicted in this work are shown by light-blue background; 3PDB IDs for the proteins with available structure; 4Based on the expression data (Martens et al., 2011); 5Functional group (E—enzyme, T—transport protein, R—regulatory protein, U—undefined); 6Overlap with other models (G—genome-scale reconstruction by Heinken et. al., 2013, M—reconstruction by Model SEED). [file 1471-2164-14-873-S3.xls]

## Sheet: Additional file 3
Genes included in the reconstructed regulatory and metabolic networks in B. thetaiotaomicron. 1 Subcellular localization of proteins (E - extracellular, O - outer membrane, P - periplasm, I - inner membrane, C - cytoplasm); 2 Novel functional roles predicted in this work are shown by light-blue background; 3 PDB IDs for the proteins with available structucre; 4 Based on the expression data (Marte…
Locus Tag	Gene name	SL1	Function2	Regulon	PDB ID3	Upregulation by glycans4	FG5	OM6
BT0262	BT0262	E	Putative hydrolase	HTCS_Aga-1		Arabinogalactan	E
BT0263	BT0263	C	Putative hydrolase	HTCS_Aga-1		Arabinogalactan	E
BT0264	BT0264	O/E	Predicted endo-1,4-beta-galactase	HTCS_Aga-1		Arabinogalactan	E
BT0265	BT0265	E	Predicted endo-1,4-beta-galactase	HTCS_Aga-1		Arabinogalactan	E
BT0266	BT0266	E	Putative cellobiosidase/xylanase	HTCS_Aga-1		Arabinogalactan	E
BT0267	HTCS_Aga-1	M	Arabinogalactan utilization hybrid two-component system, HTH AraC family				R
BT0268	susC_Aga-1	O	TonB-dependent outer membrane transporter of arabinogalactan oligomers	HTCS_Aga-1		Arabinogalactan	T	G
BT0269	susD_Aga-1	O	Outer membrane polysaccharide binding protein for arabinogalactan oligomers	HTCS_Aga-1	3hdxA	Arabinogalactan	T	G
BT0270	BT0270	E	Hypothetical protein, presumably involved in arabinogalactan utilization	HTCS_Aga-1		Arabinogalactan	U
BT0271	BT0271	O/E	Hypothetical protein, presumably involved in arabinogalactan utilization	HTCS_Aga-1		Arabinogalactan	U
BT0272	susC_Aga-2	O	TonB-dependent outer membrane transporter of arabinogalactan oligomers	HTCS_Aga-1		Arabinogalactan	T	G
BT0273	susD_Aga-2	O	Outer membrane polysaccharide binding protein for arabinogalactan oligomers	HTCS_Aga-1	3iv0A	Arabinogalactan	T	G
BT0274	BT0274	E/P	Putative hydrolase	HTCS_Aga-1		Arabinogalactan	E
BT0275	BT0275	O/E	Putative phosphatase	HTCS_Aga-1		Arabinogalactan	E
BT0276	BT0276	E	Putative hydrolase	HTCS_Aga-1		Arabinogalactan	E
BT0277	BT0277	E	Putative chitobiase	HTCS_Aga-1		Arabinogalactan	E
BT0278	BT0278	E	Phosphatase-like protein	HTCS_Aga-1		Arabinogalactan	E
BT0279	BT0279	E	Isomerase-like protein	HTCS_Aga-1		Arabinogalactan	E
BT0346	rpi	C	Ribose 5-phosphate isomerase (EC 5.3.1.6)	XylR, Crp			E	G,M
BT0347	tkt	C	Transketolase (EC 2.2.1.1)	XylR, Crp			E	G,M
BT0348	abfA	E	Alpha-N-arabinofuranosidase 2 (EC 3.2.1.55)	AraR, Crp		Arabinan, Pectic galactan, Rhamnogalacturonan II	E	G,M
BT0349	BT0349	E	Secreted protein, putatively involved in arabinan utilization	AraR, Crp		Arabinan, Pectic galactan, Rhamnogalacturonan II	U
BT0350	araB	C	Ribulokinase (EC 2.7.1.16)	AraR, Crp			E	G,M
BT0351	araA	C	L-arabinose isomerase (EC 5.3.1.4)	AraR, Crp			E	G,M
BT0352	BT0352	C	Hypothetical	AraR, Crp	2rldA		U
BT0353	araD	C	L-ribulose-5-phosphate 4-epimerase (EC 5.1.3.4)	AraR, Crp			E	G,M
BT0354	araR	C	Predicted transcriptional regulator for arabinose utilization, NrtR family	AraR, Crp	2fb1A		R
BT0355	araP	M	Predicted sodium-dependent arabinose transporter	AraR, Crp			T	G
BT0356	araM	P	Aldose 1-epimerase (EC 5.1.3.3)	AraR, Crp			E	G,M
BT0360	abn1	O	Arabinan endo-1,5-alpha-L-arabinosidase	HTCS_Ara-1, AraR		Arabinan, Pectic galactan	E	G
BT0361	susD_Ara-2	O	Outer membrane polysaccharide binding protein for arabinan oligosaccharides	HTCS_Ara-1, AraR		Arabinan, Pectic galactan	T	G
BT0362	susC_Ara-2	O	TonB-dependent outer membrane transporter of arabinan oligosaccharides	HTCS_Ara-1, AraR		Arabinan, Pectic galactan	T	G
BT0363	susD_Ara-1	O	Outer membrane polysaccharide binding protein for arabinan oligosaccharides	HTCS_Ara-1, AraR		Arabinan, Pectic galactan	T	G
BT0364	susC_Ara-1	O	TonB-dependent outer membrane transporter of arabinan oligosaccharides	HTCS_Ara-1, AraR		Arabinan, Pectic galactan	T	G
BT0365	lamG	E	Concanavalin A-like lectins/glucanases superfamily	HTCS_Ara-1, AraR		Arabinan, Pectic galactan	E
BT0366	HTCS_Ara-1	M	Arabinan utilization hybrid two-component system, HTH AraC family				R
BT0367	GH43	E	Hypothetical glycoside hydrolase, family 43, similar to arabinosidase	HTCS_Ara-1		Arabinan, Pectic galactan	E
BT0368	abf2	P	Alpha-N-arabinofuranosidase (EC 3.2.1.55)	HTCS_Ara-1		Arabinan, Pectic galactan	E	G,M
BT0369	abn2	E	Arabinan endo-1,5-alpha-L-arabinosidase	HTCS_Ara-1		Arabinan, Pectic galactan	E	G
BT0371	glcT	M	Glucose/galactose transporter				T
BT0372	galM	C	Aldose 1-epimerase (EC 5.1.3.3)				E	G,M
BT0433	nanR	C	Putative N-acetylglucosamine repressor of sialic acid catabolism, ROK family	NanR			R
BT0434	BT0434	E	NTP pyrophosphohydrolases including oxidative damage repair enzymes	NanR			E
BT0435	SSF51445	E	Glycoside hydrolase, superfamily SSF51445	NanR	4h41		E
BT0436	nanJ	M	Predicted sialic acid transporter, AraJ-MFS family	NanR			T	M
BT0437	nanE-II	C	N-acylglucosamine 2-epimerase (EC 5.1.3.8)	NanR			E	G,M
BT0438	agaN	E	Alpha-N-acetylglucosaminidase (EC 3.2.1.50)	NanR			E	G
BT0486	uxaA	C	Altronate hydrolase (EC 4.2.1.7)	KdgR			E	G
BT0487	kdgR	C	Predicted transcriptional regulator for altronate catabolism, LacI family	KdgR			R
BT0488	kdgK	C	2-dehydro-3-deoxygluconate kinase (EC 2.7.1.45)	KdgR			E	G,M
BT0489	kdgA	C	2-dehydro-3-deoxyphosphogluconate aldolase (EC 4.1.2.14)	KdgR			E	G,M
BT0791	xylR	C	Predicted regulator of xylose utilization, NrtR family	XylR, Crp			R
BT0792	xylB	C	Xylulose kinase (EC 2.7.1.17)	XylR, Crp			E	G,M
BT0793	xylA	C	Xylose isomerase (EC 5.3.1.5)	XylR, Crp			E	G,M
BT0794	xylE	M	D-xylose proton-symporter XylE	XylR, Crp			T	G,M
BT0823	uxaC	C	Uronate isomerase (EC 5.3.1.12)	UxaR			E	G,M
BT0824	uxaR	C	Predicted transcriptional regulator for galacturonate catabolism, LacI family	UxaR			R
BT0825	uxaB	C	Altronate oxidoreductase (EC 1.1.1.58)	UxaR			E	G,M
BT1102	pfkA1	C	6-phosphofructokinase (EC 2.7.1.11)				E	G,M
BT1105	gpmA1	C	2,3-bisphosphoglycerate-dependent phosphoglycerate mutase (EC 5.4.2.1)				E	G,M
BT1106	fbaB1	C	Fructose-bisphosphate aldolase, class I (EC 4.1.2.13)				E	G,M
BT1228	fbp	C	Fructose-1,6-bisphosphatase III (EC 3.1.3.11)				E	G,M
BT1272	fucR	C	Transcriptional regulator of fucose utilization, GntR family	FucR, Crp			R
BT1273	fucI	C	L-fucose isomerase (EC 5.3.1.25)	FucR, Crp			E	G,M
BT1274	fucA	C	L-fuculose phosphate aldolase (EC 4.1.2.17)	FucR, Crp	2opiA		E	G,M
BT1275	fucK	C	L-fuculokinase (EC 2.7.1.51)	FucR, Crp			E	G,M
BT1276	fucU	C	Possible alternative L-fucose mutarotase	FucR, Crp			E
BT1277	fucP	M	L-fucose permease	FucR, Crp			T	G
BT1432	uxuA	C	Mannonate dehydratase (EC 4.2.1.8)	UxuR, Crp			E	G,M
BT1433	uxuB	C	D-mannonate oxidoreductase (EC 1.1.1.57)	UxuR, Crp			E	G,M
BT1434	uxuR	C	Predicted transcriptional regulator for glucuronate catabolism, LacI family	UxuR, Crp			R
BT1659	fbaB2	C	Fructose-bisphosphate aldolase, class I (EC 4.1.2.13)				E	G,M
BT1660	gpmA2	C	2,3-bisphosphoglycerate-dependent phosphoglycerate mutase (EC 5.4.2.1)				E	G,M
BT1672	pgk	C	Phosphoglycerate kinase (EC 2.7.2.3)				E	G,M
BT1691	fbaA	C	Fructose-bisphosphate aldolase, class II (EC 4.1.2.13)				E	G,M
BT1754	HTCS_Fru	M	Fructan utilization hybrid two-component system, HTH AraC family		2x7xA		R
BT1757	fruK	C	Fructokinase (EC 2.7.1.4)	HTCS_Fru	2qhpA	Fructose; Sucrose; Inulin; Levan	E	G,M
BT1758	fruP	M	Predicted fructose transporter, inner membrane	HTCS_Fru		Fructose; Sucrose; Inulin; Levan	T	G
BT1759	scrB	P	Levanase (2,6-beta-D-fructofuranosidase) (EC 3.2.1.65)	HTCS_Fru		Fructose; Sucrose; Inulin; Levan	E	G
BT1760	scrM	E	Predicted sucrose-6-phosphate hydrolase	HTCS_Fru		Fructose; Sucrose; Inulin; Levan	E	G
BT1761	scrX	O	Predicted glycosyl hydrolase	HTCS_Fru		Fructose; Sucrose; Inulin; Levan	E
BT1762	susD_Fru	O	Outer membrane polysaccharide binding protein for fructan oligosaccharides	HTCS_Fru		Fructose; Sucrose; Inulin; Levan	T	G
BT1763	susC_Fru	O	TonB-dependent outer membrane transporter for fructan oligosaccharides	HTCS_Fru		Fructose; Sucrose; Inulin; Levan	T	G
BT1765	scrL	P	2,6-beta-D-fructofuranosidase	HTCS_Fru		Fructose; Sucrose; Inulin; Levan	E	G
BT2052	exbD2	M	Outer membrane transport system, transport protein ExbD	NanR			T
BT2053	exbD	O	Outer membrane transport system, transport protein ExbD	NanR			T
BT2054	BT2054	M	Hypothetical protein	NanR			U
BT2055	exbB	M	Outer membrane transport system, transport protein ExbB	NanR			T
BT2062	pfkA2	C	6-phosphofructokinase (EC 2.7.1.11)				E	G,M
BT2096	BT2096	C	Transcriptional regulator, GntR family	Crp			R
BT2097	COG3533	E	Six-hairpin glycosidase-like, COG3533 family	Crp			U
BT2103	manR	C	Transcriptional regulator of mannose utilization ManR, GntR family	ManR			R
BT2104	pmi-manK	C	Mannose-6-phosphate isomerase (EC 5.3.1.8) / predicted mannose kinase, ROK family	ManR			E
BT2105	manA	E	Alpha-1,2-mannosidase	ManR			E	G
BT2106	manP	M	Predicted mannose transporter, FucP family	ManR			T
BT2107	susC_Man-1	O	TonB-dependent outer membrane transporter of mannan oligosaccharides	ManR			T
BT2108	susD_Man-1	O	Outer membrane polysaccharide binding protein for mannan oligosaccharides	ManR			T
BT2109	BT2109	P	Putative chitobiase	ManR			E
BT2110	BT2110	C	Putative chitobiase	ManR			E
BT2111	manA	E	Alpha-1,2-mannosidase	ManR			E
BT2112	BT2112	E	Predicted beta-xylosidase	ManR			E	M
BT2113	manA2	O	Alpha-mannosidase II (EC 3.2.1.114)	ManR			E
BT2124	pgi	C	Glucose-6-phosphate isomerase (EC 5.3.1.9)				E	G,M
BT2156	BT2156	P	Predicted sugar phosphate isomerase/epimerase	SusR4			E
BT2157	BT2157	E	Predicted secreted glycosyl hydrolase	SusR4	3osdA		E
BT2158	BT2158	P	Predicted dehydrogenas	SusR4			E	M
BT2159	BT2159	C	Predicted dehydrogenase	SusR4			E	M
BT2160	susR4	M	Predicted sugar metabolism regulator, SusR family				R
BT2178	BT2178	E	Hypothetical protein	Crp			U
BT2402	apgM	C	Phosphoglycerate mutase (EC 5.4.2.1)				E
BT2493	glk	C	Glucokinase (EC 2.7.1.2)				E	G
BT2620	agaL	E	Alpha-galactosidase (EC 3.2.1.22)	HTCS_Man-1		Alpha-mannan	E	M
BT2621	xynZ	E	Putative xylanase	HTCS_Man-1		Alpha-mannan	E
BT2622	aguA	E	Alpha-glucuronidase	HTCS_Man-1		Alpha-mannan	E
BT2623	manF2	E	Putative mannan endo-1,6-alpha-mannosidase, GH76 family	HTCS_Man-1		Alpha-mannan	E
BT2624	BT2624	E	Hypothetical protein	HTCS_Man-1		Alpha-mannan	U
BT2625	susD_Man-3	O	Outer membrane polysaccharide binding protein for alpha-1,2-mannan oligosaccharides	HTCS_Man-1		Alpha-mannan	T	G
BT2626	susC_Man-3	O	TonB-dependent outer membrane transporter of alpha-1,2-mannan oligosaccharides	HTCS_Man-1		Alpha-mannan	T	G
BT2627	sbp_Man-3	E	Six-beta-propeller protein, cell surface exposed, putatively involved in alpha-1,2-mannan binding	HTCS_Man-1		Alpha-mannan	U
BT2628	HTCS_Man-1	M	Mannan utilization hybrid two-component system, HTH AraC family				R
BT2629	manB	P	Predicted alpha-1,2-mannosidase	HTCS_Man-1		Alpha-mannan	E	G
BT2630	BT2630	P	Conserved hypothetical protein	HTCS_Man-1		Alpha-mannan	U
BT2631	manF1	E	Putative mannan endo-1,6-alpha-mannosidase, GH76 family	HTCS_Man-1		Alpha-mannan	E
BT2632	manX	E	Predicted exo-alpha-1,6-mannosidase (EC 3.2.1.-)	HTCS_Man-1		Alpha-mannan	E
BT2680	BT2680	E	Beta-galactosidase (EC 3.2.1.23)	HTCS_Rgu-2			E	G,M
BT2818	susC_Ogl-1	O	TonB-dependent outer membrane transporter of O-glycans oligomers	HTCS_Ogl-1		O-glycans	T	G
BT2819	susD_Ogl-1	O	Outer membrane polysaccharide binding protein for O-glycans oligomers	HTCS_Ogl-1		O-glycans	T	G
BT2820	susC_Ogl-2	O	TonB-dependent outer membrane transporter of O-glycans oligomers	HTCS_Ogl-1		O-glycans	T	G
BT2821	susD_Ogl-2	O	Outer membrane polysaccharide binding protein for O-glycans oligomers	HTCS_Ogl-1		O-glycans	T	G
BT2822	bcsZ	E	Predicted endoglucanase	HTCS_Ogl-1		O-glycans	E
BT2823	glpR	O	Predicted receptor for glycosylated proteins	HTCS_Ogl-1		O-glycans	U
BT2824	bglA	E	Endo-beta-1,3-1,4 glucanase; Lichenase (EC 3.2.1.73)	HTCS_Ogl-1		O-glycans	E	G
BT2825	chiA	P	Chitinase (EC 3.2.1.14)	HTCS_Ogl-1	3co4A	O-glycans	E	G
BT2826	HTCS_Ogl-1	M	O-glycans utilization hybrid two-component system, HTH AraC family				R
BT2831	PF01694	M	Peptidase S54, rhomboid domain	Crp			E
BT2832	PF01694	M	Peptidase S54, rhomboid domain	Crp			E
BT2833	PF03372	M	Endonuclease/exonuclease/phosphatase	Crp			E
BT2834	PF01432	C	Peptidase M3A/M3B, thimet/oligopeptidase F	Crp			E
BT2835	secDF	O	Preprotein translocase subunits SecD-SecF	Crp			T
BT2841	pyk	C	Pyruvate kinase (EC 2.7.1.40)				E	G,M
BT3043	abnX	E	Putabtive arabinosidase, GH30 family	HTCS_Ara-2			E
BT3044	BT3044	O	Hypothetical protein, presumably involved in arabinan utilization	HTCS_Ara-2		Arabinan	U
BT3045	susD_Ara-4	O	Outer membrane polysaccharide binding protein for arabinan oligosaccharides	HTCS_Ara-2		Arabinan	T	G
BT3046	susC_Ara-4	O	TonB-dependent outer membrane transporter of arabinan oligosaccharides	HTCS_Ara-2		Arabinan	T	G
BT3047	sbp_Ara-4	E	Six-beta-propeller protein, cell surface exposed, putatively involved in arabinan binding	HTCS_Ara-2		Arabinan	U
BT3049	HTCS_Ara-2	M	Arabinan utilization hybrid two-component system, HTH AraC family		3v9fA		R
BT3082	scrB2	E	Levanase (2,6-beta-D-fructofuranosidase) (EC 3.2.1.65)	HTCS_Fru		Furctose, Levan, Inulin	E	G,M
BT3086	gaa	P	Glucan 1,3-alpha-glucosidase (EC 3.2.1.84)	SusR2			E
BT3087	dexA	E	Dextranase (EC 3.2.1.11)	SusR2			E
BT3088	susE2	O	Outer membrane protein SusE	SusR2			U
BT3089	susD2	O	SusD, outer membrane protein	SusR2			T
BT3090	susC2	O	SusC, outer membrane protein involved in starch binding	SusR2			T
BT3091	susR2	M	Predicted starch utilization transcriptional regulator SusR2, SusR family				R
BT3231	kduI1	C	4-deoxy-L-threo-5-hexosulose-uronate ketol-isomerase (EC 5.3.1.17)	KdgR			E	G
BT3232	kduD	C	2-deoxy-D-gluconate 3-dehydrogenase (EC 1.1.1.125)	KdgR			E	G
BT3233	BT3233	E	Putative secreted glycosyl hydrolase	KdgR			E
BT3295	BT3295	E	Hypothetical protein	HTCS_Man-2			U
BT3296	susD_Man-2	O	Outer membrane polysaccharide binding protein for mannan oligosaccharides	HTCS_Man-2			T
BT3297	susC_Man-2	O	TonB-dependent outer membrane transporter of mannan oligosaccharides	HTCS_Man-2			T
BT3298	sbp_Man-2	E	Six-beta-propeller protein, cell surface exposed, putatively involved in polysaccharides binding	HTCS_Man-2			U
BT3299	malA	P	Alpha-mannosidase	HTCS_Man-2			E	G,M
BT3300	bglS	E	Beta-D-glucoside glucohydrolase (EC 3.2.1.21)	HTCS_Man-2			E	G,M
BT3301	manF3	E	Putative mannan endo-1,6-alpha-mannosidase, GH76 family	HTCS_Man-2			E
BT3302	HTCS_Man-1	M	Mannan utilization hybrid two-component system, HTH AraC family				R
BT3309	susR3	M	Predicted polysaccharides utilization transcriptional regulator SusR3, SusR family				R
BT3310	susC3	O	SusC3, outer membrane protein involved in polysaccharides binding	SusR3			T
BT3311	susD3	O	SusD3, outer membrane protein	SusR3			T
BT3312	PF02055	E	Predicted O-glycosyl hydrolase	SusR3			E
BT3313	BT3313	E	Conserved hypothetical protein	SusR3			U
BT3314	bglB	P	Predicted thermostable beta-glucosidase B	SusR3			E	G,M
BT3328	hyaB	P	Hyaluronate lyase (EC 4.2.2.19)	HTCS_Hya		Chondroitin sulphate, Hyaluronan	E
BT3329	hyaL	P	Pectate lyase (EC 4.2.2.2)	HTCS_Hya		Chondroitin sulphate, Hyaluronan	E
BT3330	hyaG	E	Endoglucanase (EC 3.2.1.4)	HTCS_Hya		Chondroitin sulphate, Hyaluronan	E
BT3331	susD_Hya-1	O	Outer membrane polysaccharide binding protein for hyaluronan oligomers	HTCS_Hya		Chondroitin sulphate, Hyaluronan	T	G
BT3332	susC_Hya-1	O	TonB-dependent outer membrane transporter of hyaluronan oligomers	HTCS_Hya		Chondroitin sulphate, Hyaluronan	T	G
BT3333	hyaS	E	Arylsulfatase C (EC 3.1.6.1)	HTCS_Hya		Chondroitin sulphate, Hyaluronan	E
BT3334	HTCS_Hya	M	Chondroitin sulphate/hyaluronan utilization hybrid two-component system, HTH AraC family				R
BT3356	pfkA3	C	6-phosphofructokinase (EC 2.7.1.11)				E	G,M
BT3419	gpmI	C	2,3-bisphosphoglycerate-dependent phosphoglycerate mutase (EC 5.4.2.1)				E	G,M
BT3587	nagB	C	Glucosamine-6-phosphate deaminase (EC 3.5.99.6)				E	G,M
BT3588	nagA	C	N-acetylglucosamine-6-phosphate deacetylase (EC 3.5.1.25)				E	G,M
BT3613	uxmR	C	Predicted transcriptional regulator for mannuronate or other uronic acid utilization, LacI family	UxmR			R
BT3614	PF00248	C	Putative oxidoreductase	UxmR			E
BT3615	PF04909	C	Hypothetical amidohydrolase	UxmR			E
BT3616	uxmP	M	L-fucose-proton symporter	UxmR			T	G
BT3617	uxmD	C	Predicted mannuronate dehydrogenase (EC 1.1.1.131)	UxmR			E	G
BT3698	susG	E	Alpha-amylase SusG (EC 3.2.1.1)	SusR	3k8lA	Pullulan	E	G
BT3699	susF	E	Outer membrane protein SusF	SusR		Pullulan	U
BT3700	susF	E	Outer membrane protein SusE	SusR		Pullulan	U
BT3701	susD	O	SusD, outer membrane protein	SusR	3ck7A	Pullulan	T	G
BT3702	susC	O	SusC, outer membrane protein involved in starch binding	SusR		Pullulan	T	G
BT3703	susB	P	Alpha-glucosidase SusB (EC 3.2.1.20)	SusR	2d73A	Pullulan	E	G
BT3704	susA	P	Alpha-amylase (Neopullulanase) SusA (EC 3.2.1.135)	SusR		Pullulan	E	G
BT3705	susR	M	Starch utilization protein SusR				R
BT3763	rhaB	C	Rhamnulokinase (EC 2.7.1.5)	RhaR			E	G,M
BT3764	rhaA	C	L-rhamnose isomerase (EC 5.3.1.14)	RhaR			E	G,M
BT3765	rhaT	M	L-rhamnose-proton symporter	RhaR			T	G,M
BT3766	rhaD	C	Rhamnulose-1-phosphate aldolase (EC 4.1.2.19)	RhaR			E	G,M
BT3767	rhaO	C	Lactaldehyde reductase (EC 1.1.1.77)	RhaR			E	G,M
BT3768	rhaR	C	Rhamnose utilization transcriptional regulator RhaR, AraC family				R
BT3774	manG	E	Alpha-mannosidase G	HTCS_Man-3		Alpha-mannan	E	G
BT3775	BT3775	C	Predicted mannosyltransferase	HTCS_Man-3		Alpha-mannan	E
BT3776	BT3776	C	Predicted mannosyltransferase	HTCS_Man-3		Alpha-mannan	E
BT3777	BT3777	E	Hypothetical protein, probably involved in mannan utilization	HTCS_Man-3		Alpha-mannan	U
BT3778	BT3778	E	Hypothetical protein, probably involved in mannan utilization	HTCS_Man-3		Alpha-mannan	U
BT3779	BT3779	C	Hypothetical protein, probably involved in mannan utilization	HTCS_Man-3		Alpha-mannan	E
BT3781	manX	E	Predicted exo-alpha-1,6-mannosidase (EC 3.2.1.-)	HTCS_Man-3		Alpha-mannan	E
BT3782	manF1	E	Putative mannan endo-1,6-alpha-mannosidase, GH76 family	HTCS_Man-3		Alpha-mannan	E
BT3783	BT3783	E	Conserved hypothetical protein	HTCS_Man-3		Alpha-mannan	U
BT3784	manB	P	Predicted alpha-1,2-mannosidase	HTCS_Man-3		Alpha-mannan	E	G
BT3786	HTCS_Man-3	M	Mannan utilization hybrid two-component system, HTH AraC family				R
BT3787	sbp_Man-4	E	Six-beta-propeller protein, cell surface exposed, putatively involved in alpha-1,6-mannan binding	HTCS_Man-3		Alpha-mannan	U
BT3788	susC_Man-4	O	TonB-dependent outer membrane transporter of alpha-1,6-mannan oligosaccharides	HTCS_Man-3		Alpha-mannan	T	G
BT3789	susD_Man-4	O	Outer membrane polysaccharide binding protein for alpha-1,6-mannan oligosaccharides	HTCS_Man-3		Alpha-mannan	T	G
BT3790	BT3790	E	Hypothetical protein, probably involved in mannan utilization	HTCS_Man-3		Alpha-mannan	U
BT3791	BT3791	E	Hypothetical protein, probably involved in mannan utilization	HTCS_Man-3		Alpha-mannan	U
BT3792	manH	P	Alpha-1,6-mannanase, GH76 family	HTCS_Man-3		Alpha-mannan	E	G
BT3929	tpiA	C	Triosephosphate isomerase (EC 5.3.1.1)				E	G,M
BT4080	sbp_Crp-1	E	Six-beta-propeller protein, cell surface exposed, putatively involved in polysaccharides binding	Crp			U
BT4081	susC_Crp-1	O	TonB-dependent outer membrane transporter of oligosaccharides	Crp			T
BT4082	susD_Crp-1	O	Outer membrane polysaccharide binding protein for oligosaccharides	Crp			T
BT4083	BT4083	E	Hypothetical protein	Crp			U
BT4084	BT4084	O	Glycosyl hydrolase family 43, five-bladed beta-propellor domain	Crp			U
BT4105	hexT	M	Hexuronate transporter	KdgR			T	G,M
BT4106	kduI2	C	5-dehydro-4-deoxy-D-glucuronate isomerase (EC 5.3.1.17)	KdgR			E	G
BT4107	sgcC	M	Permease, Phosphotransferase EIIC component	KdgR			T	M
BT4108	rhiN	P	Rhamnogalacturonyl hydrolase (EC 3.2.1.172)	HTCS_Rgu-1		Pectic galactan, Homogalacturonan, Rhamnogalacturonan I, Rhamnogalacturonan II, Chondroitin sulphate	E
BT4109	rgaE	E	Rhamnogalacturonan acetylesterase (EC 3.1.1.86)	HTCS_Rgu-1		Pectic galactan, Homogalacturonan, Rhamnogalacturonan I, Rhamnogalacturonan II, Chondroitin sulphate	E	G
BT4110	pemB	E	Rhamnogalacturonan acetylesterase (EC 3.1.1.86)	HTCS_Rgu-1		Pectic galactan, Homogalacturonan, Rhamnogalacturonan I, Rhamnogalacturonan II, Chondroitin sulphate	E	G
BT4111	HTCS_Rgu-1	M	Rhamnogalacturonan utilization hybrid two-component system, HTH AraC family				R
BT4112	BT4112	E	Predicted pectin lyase	HTCS_Rgu-1		Pectic galactan, Homogalacturonan, Rhamnogalacturonan I, Rhamnogalacturonan II	E
BT4113	susD_Rgu-1	O	Outer membrane polysaccharide binding protein for arabinan oligosaccharides	HTCS_Rgu-1, Crp		Pectic galactan, Homogalacturonan, Rhamnogalacturonan I, Rhamnogalacturonan II	T	G
BT4114	susC_Rgu-1	O	TonB-dependent outer membrane transporter of rhamnogalacturonan oligosaccharides	HTCS_Rgu-1, Crp		Pectic galactan, Homogalacturonan, Rhamnogalacturonan I, Rhamnogalacturonan II	T	G
BT4115	plyC1	E	Pectate lyase C	HTCS_Rgu-1		Pectic galactan, Homogalacturonan, Rhamnogalacturonan I, Rhamnogalacturonan II	E	G
BT4116	plyC1	E	Pectate lyase C	HTCS_Rgu-1		Pectic galactan, Homogalacturonan, Rhamnogalacturonan I, Rhamnogalacturonan II	E	G
BT4119	plyC2	E	Pectate lyase C	HTCS_Rgu-1		Pectic galactan, Homogalacturonan, Rhamnogalacturonan I, Rhamnogalacturonan II	E	G
BT4120	BT4120	O	Predicted pectin lyase	HTCS_Rgu-1		Pectic galactan, Homogalacturonan, Rhamnogalacturonan II	E
BT4121	susC_Rgu-2	O	TonB-dependent outer membrane transporter of rhamnogalacturonan oligosaccharides	HTCS_Rgu-1		Pectic galactan, Homogalacturonan, Rhamnogalacturonan II	T	G
BT4122	susD_Rgu-2	O	Outer membrane polysaccharide binding protein for arabinan oligosaccharides	HTCS_Rgu-1		Pectic galactan, Homogalacturonan, Rhamnogalacturonan II	T	G
BT4123	pehX1	E	Polygalacturonase (EC 3.2.1.15 )	HTCS_Rgu-1		Pectic galactan, Homogalacturonan, Rhamnogalacturonan II	E	G
BT4124	HTCS_Rgu-1	M	Rhamnogalacturonan utilization hybrid two-component system, HTH AraC family				R
BT4132	chiC	E	Putative chitobiase	HTCS_Ogl-2		O-glycans	E
BT4133	chiB	E	Putative chitobiase	HTCS_Ogl-2		O-glycans	E
BT4134	susD_Ogl-3	O	Outer membrane polysaccharide binding protein for O-glycans oligomers	HTCS_Ogl-2		O-glycans	T	G
BT4135	susC_Ogl-3	O	TonB-dependent outer membrane transporter of O-glycans oligomers	HTCS_Ogl-2		O-glycans	T	G
BT4136	alf	P	Alpha-L-fucosidase 1	HTCS_Ogl-2		O-glycans	E	G,M
BT4137	HTCS_Ogl-2	M	O-glycans utilization hybrid two-component system, HTH AraC family				R
BT4145	ramA	E	Predicted alpha-L-rhamnosidase	HTCS_Rgu-2		Arabinan, Pectic galactan, Homogalacturonan, Rhamnogalacturonan I, Rhamnogalacturonan II	E
BT4146	pehX2	E	Predicted endopolygalacturonase	HTCS_Rgu-2		Arabinan, Pectic galactan, Homogalacturonan, Rhamnogalacturonan I, Rhamnogalacturonan II	E
BT4147	BT4147	E	Conserved hypothetical protein	HTCS_Rgu-2	4e0eA	Arabinan, Pectic galactan, Homogalacturonan, Rhamnogalacturonan I, Rhamnogalacturonan II	U
BT4148	pehX3	E	Polygalacturonase (EC 3.2.1.15)	HTCS_Rgu-2		Arabinan, Pectic galactan, Homogalacturonan, Rhamnogalacturonan I, Rhamnogalacturonan II	E
BT4149	pehX3	E	Polygalacturonase (EC 3.2.1.15)	HTCS_Rgu-2		Arabinan, Pectic galactan, Homogalacturonan, Rhamnogalacturonan I, Rhamnogalacturonan II	E
BT4150	rghT	E	Rhamnogalacturonan acetylesterase (EC 3.1.1.86)	HTCS_Rgu-2		Arabinan, Pectic galactan, Homogalacturonan, Rhamnogalacturonan I, Rhamnogalacturonan II	E
BT4151	bguA	E	Beta-glucuronidase (EC 3.2.1.31)	HTCS_Rgu-2		Arabinan, Pectic galactan, Homogalacturonan, Rhamnogalacturonan I, Rhamnogalacturonan II	E	G,M
BT4152	abnC	E	Arabinan endo-1,5-alpha-L-arabinosidase (EC 3.2.1.99)	HTCS_Rgu-2		Arabinan, Pectic galactan, Rhamnogalacturonan I, Rhamnogalacturonan II	E	M
BT4153	pehX4	E	Polygalacturonase (EC 3.2.1.15 )	HTCS_Rgu-2		Arabinan, Pectic galactan, Rhamnogalacturonan I, Rhamnogalacturonan II	E
BT4154	BT4154	C	Putative deacytylase	HTCS_Rgu-2		Arabinan, Pectic galactan, Rhamnogalacturonan I, Rhamnogalacturonan II	E
BT4155	pehX5	E	Polygalacturonase (EC 3.2.1.15)	HTCS_Rgu-2		Arabinan, Pectic galactan, Rhamnogalacturonan I, Rhamnogalacturonan II	E
BT4159	GH43	E	Glycosyl hydrolase family 43	UxmR		Arabinan, Pectic galactan, Rhamnogalacturonan I, Rhamnogalacturonan II	E	M
BT4160	GH35	E	Glycosyl hydrolase family 35	UxmR		Arabinan, Pectic galactan, Rhamnogalacturonan I, Rhamnogalacturonan II	E	G,M
BT4163	BT4163	O	Conserved hypothetical protein	HTCS_Rgu-2		Arabinan, Pectic galactan, Homogalacturonan, Rhamnogalacturonan I, Rhamnogalacturonan II	U
BT4164	susC_Rgu-3	O	TonB-dependent outer membrane transporter of rhamnogalacturonan oligosaccharides	HTCS_Rgu-2		Arabinan, Pectic galactan, Homogalacturonan, Rhamnogalacturonan I, Rhamnogalacturonan II	T	G
BT4165	susD_Rgu-3	O	Outer membrane polysaccharide binding protein for rhamnogalacturonan oligosaccharides	HTCS_Rgu-2		Arabinan, Pectic galactan, Homogalacturonan, Rhamnogalacturonan I, Rhamnogalacturonan II	T	G
BT4166	BT4166	E	Conserved hypothetical protein	HTCS_Rgu-2		Arabinan, Pectic galactan, Homogalacturonan, Rhamnogalacturonan I, Rhamnogalacturonan II	U
BT4167	BT4167	E	Conserved hypothetical protein	HTCS_Rgu-2		Arabinan, Pectic galactan, Homogalacturonan, Rhamnogalacturonan I, Rhamnogalacturonan II	U
BT4168	susC_Rgu-4	O	TonB-dependent outer membrane transporter of rhamnogalacturonan oligosaccharides	HTCS_Rgu-2		Arabinan, Pectic galactan, Homogalacturonan, Rhamnogalacturonan I, Rhamnogalacturonan II	T
BT4169	susD_Rgu-4	O	Outer membrane polysaccharide binding protein for rhamnogalacturonan oligosaccharides	HTCS_Rgu-2		Arabinan, Pectic galactan, Homogalacturonan, Rhamnogalacturonan I, Rhamnogalacturonan II	T
BT4170	pelL	E	Pectate lyase L (EC 4.2.2.2)	HTCS_Rgu-2		Arabinan, Pectic galactan, Homogalacturonan, Rhamnogalacturonan I, Rhamnogalacturonan II	E
BT4171	BT4171	E	Hypothetical protein	HTCS_Rgu-2		Arabinan, Pectic galactan, Homogalacturonan, Rhamnogalacturonan I, Rhamnogalacturonan II	U
BT4172	BT4172	E	Conserved hypothetical protein	HTCS_Rgu-2		Arabinan, Pectic galactan, Rhamnogalacturonan I	U
BT4173	rhaH	E	Rhamnogalacturonyl hydrolase (EC 3.2.1.172)	HTCS_Rgu-2		Arabinan, Rhamnogalacturonan I	E
BT4174	rhiN2	P	Rhamnogalacturonyl hydrolase (EC 3.2.1.172)	HTCS_Rgu-2		Arabinan, Rhamnogalacturonan I	E
BT4175	BT4175	E	Predicted beta-galactosidase, PL11 family	HTCS_Rgu-2		Arabinan, Pectic galactan, Rhamnogalacturonan I, Rhamnogalacturonan II	E
BT4176	rhiN3	P	Rhamnogalacturonyl hydrolase (EC 3.2.1.172)	HTCS_Rgu-2	3k11A	Arabinan, Pectic galactan, Rhamnogalacturonan I, Rhamnogalacturonan II	E
BT4177	rhaM	C	Rhamnose 1-epimerase (EC 5.1.3.n3)	HTCS_Rgu-2		Arabinan, Pectic galactan, Rhamnogalacturonan I, Rhamnogalacturonan II	E
BT4178	HTCS_Rgu-2	M	Rhamnogalacturonan utilization hybrid two-component system, HTH AraC family	HTCS_Rgu-2			R
BT4181	BT4181	E/P	Beta-galactosidase, GH2 family	HTCS_Rgu-2			E	G,M
BT4182	HTCS_Rgu-2	M	Rhamnogalacturonan utilization hybrid two-component system, HTH AraC family	HTCS_Rgu-2			R
BT4185	xylB	E	Xylosidase/arabinosidase	HTCS_Rgu-1			E
BT4186	GH88	E	Glycosyl hydrolase	HTCS_Rgu-1			E
BT4187	pehX1	E	Polygalacturonase (EC 3.2.1.15 )	HTCS_Rgu-1			E
BT4263	gapA	C	Glyceraldehyde 3-phosphate dehydrogenase (EC 1.2.1.12)				E	M
BT4330	nupG	M	Nucleoside permease NupG	Crp			T
BT4337	hex	C	Beta-hexosaminidase (EC 3.2.1.52)	Crp			E	G,M
BT4338	crp	C	Global transcriptional regulator, Crp/Fnr family	Crp			R
BT4572	eno	C	Phosphopyruvate hydratase (EC 4.2.1.11)				E	G,M
BT4652	hepE	P	Predicted heparin lyase	HTCS_Hep		Heparin	E
BT4653	nagP	M	N-acetylglucosamine transporter	HTCS_Hep		Heparin	T
BT4654	nagK	C	N-acetylglucosamine kinase (EC 2.7.1.59)	HTCS_Hep		Heparin	E	M
BT4655	nagX	C	Hypothetical protein, similar to starch synthase	HTCS_Hep		Heparin	U
BT4656	nagS	P	N-acetylglucosamine-6-sulfatase (EC 3.1.6.14)	HTCS_Hep		Heparin	E
BT4657	hepL2	P	Heparinase III protein / Heparitin sulfate lyase (EC 4.2.2.8)	HTCS_Hep		Heparin	E
BT4658	hepH	P	Glucuronyl hydrolase ( 3.2.1.-)	HTCS_Hep		Heparin	E
BT4659	susD_Hep-1	O	Outer membrane polysaccharide binding protein for heparin oligosaccharides	HTCS_Hep	3ihvA	Heparin	T
BT4660	susC_Hep-1	O	TonB-dependent outer membrane transporter of heparin oligosaccharides	HTCS_Hep		Heparin	T
BT4661	BT4661	O	Hypothetical protein, presumably involved in heparin utilization	HTCS_Hep		Heparin	U
BT4662	hepL1	E	Heparinase III protein / Heparitin sulfate lyase (EC 4.2.2.8)	HTCS_Hep		Heparin	E
BT4663	HTCS_Hep	M	Heparin utilization hybrid two-component system, HTH AraC family		4a2lA		R
BT4667	bgaA	E	Putative beta-galactosidase	HTCS_Pga		Arabinan, Pectic galactan, Homogalacturonan	E	G,M
BT4668	ganB	P	Pectic galactan endo-1,4-beta-galactosidase (EC 3.2.1.89)	HTCS_Pga		Arabinan, Pectic galactan, Homogalacturonan	E	G
BT4669	BT4669	E	Hypothetical protein	HTCS_Pga		Arabinan, Pectic galactan, Homogalacturonan	U
BT4670	susD_Pga	O	Outer membrane polysaccharide binding protein for pectic galactan oligosaccharides	HTCS_Pga		Arabinan, Pectic galactan, Homogalacturonan	T	G
BT4671	susC_Pga	O	TonB-dependent outer membrane transporter of pectic galactan oligosaccharides	HTCS_Pga		Arabinan, Pectic galactan, Homogalacturonan	T	G
BT4672	ganC	P	Predicted endo-1,4-beta-galactosidase (EC 3.2.1.89)	HTCS_Pga		Arabinan, Pectic galactan, Homogalacturonan	E
BT4673	HTCS_Pga	M	Pectic galactan utilization hybrid two-component system, HTH AraC family		3ottA		R
BT4675	hepC	P	Heparin lyase I / Heparinase I (EC 4.2.2.7)	HTCS_Hep	3inaA	Heparin	E
BT4738	pflB	C	Pyruvate formate-lyase (EC 2.3.1.54)				E	G,M
BT4739	pflA	C	Pyruvate formate-lyase activating enzyme (EC 1.97.1.4)				E
References
Heinken, A., S. Sahoo, R. M. Fleming, and I. Thiele. 2013. Systems-level characterization of a host-microbe metabolic symbiosis in the mammalian gut. Gut Microbes 4:28-40.
Martens, E. C., E. C. Lowe, H. Chiang, N. A. Pudlo, M. Wu, N. P. McNulty, D. W. Abbott, B. Henrissat, H. J. Gilbert, D. N. Bolam, and J. I. Gordon. 2011. Recognition and degradation of plant cell wall polysaccharides by two human gut symbionts. PLoS Biol 9:e1001221.
